# Supplementary material for: Competitive Inhibition of Okanin against Plasmodium falciparum Tyrosyl-tRNA Synthetase
Source: Int J Mol Sci. 2024 Apr 26;25(9):4751. doi: 10.3390/ijms25094751 (PMC11084299; doi:10.3390/ijms25094751)
Supplement: Supplementary file 1 [file ijms-25-04751-s001.zip]

Archive with 1 entries (1 files):
- ijms-2958096-supplementary.xlsx
