# Supplementary material for: Competitive Inhibition of Okanin against Plasmodium falciparum Tyrosyl-tRNA Synthetase
Source: Int J Mol Sci. 2024 Apr 26;25(9):4751. doi: 10.3390/ijms25094751 (PMC11084299; doi:10.3390/ijms25094751)
Supplement: Supplementary file 1 [file ijms-25-04751-s001.zip › ijms-2958096-supplementary.xlsx]

## Sheet: Sheet1
Table S1. Bioactive compounds.
Index	MOLENAME	CAS
1	Notoginsenoside Fa	88100-04-3
2	Sodium D-lactate	920-49-0
3	Lecithin	8002-43-5
4	Danshensu	76822-21-4
5	Hydroxy Camptothecine	64439-81-2
6	Geneticin sulfate	108321-42-2
7	Alpha-Hederin	27013-91-8
8	Rebaudioside C	63550-99-2
9	Sinapinic Acid	530-59-6
10	Licochalcone A	58749-22-7
11	L-Mimosine	500-44-7
12	Gamithromycin	145435-72-9
13	Embelin	550-24-3
14	Dihydrochelerythrine	6880-91-7
15	Myricetin	529-44-2
16	Tetrahydroberberine THB	522-97-4
17	Asperuloside	14259-45-1
18	Isorhamnetin 3-O-neohesperidin	55033-90-4
19	Tenuifolin	20183-47-5
20	Epimedin C	110642-44-9
21	Ginsenoside F2	62025-49-4
22	Crocin II	55750-84-0
23	Pseudoginsenoside F11	69884-00-0
24	Asperosaponin Ⅵ	39524-08-8
25	Saikosaponin A	20736-09-8
26	Epimedin A	110623-72-8
27	Timosaponin AIII	41059-79-4
28	Ginsenoside Ro	34367-04-9
29	Nuezhenide	39011-92-2
30	Chikusetsusaponin IVa	51415-02-2
31	Saikosaponin D	20874-52-6
32	Psoralidin	18642-23-4
33	Saikosaponin B2	58316-41-9
34	Angoroside C	115909-22-3
35	Calycosin-7-O-beta-D-glucoside	20633-67-4
36	NAD+	53-84-9
37	Scutellarein	529-53-3
38	Ginsenoside Rd	52705-93-8
39	20(R)-Propanaxadiol	38243-03-7
40	Ginsenoside F1	53963-43-2
41	Wogonin	632-85-9
42	Flavokawain C	37308-75-1
43	Dihydrolycorine	6271-21-2
44	Complanatoside	116183-66-5
45	Kaempferitrin	482-38-2
46	Cimifugin beta-D-glucopyranoside	80681-45-4
47	Jatrorrhizine hydrochloride	960383-96-4
48	Gentiopicrin	20831-76-9
49	1-Kestose	470-69-9
50	BRASSINAZOLE	224047-41-0
51	Alpinetin	36052-37-6
52	Docosahexaenoic Acid	6217-54-5
53	Hydroumbellic acid	5631-68-5
54	Raddeanin A	89412-79-3
55	Indole-3-pyruvic acid	392-12-1
56	Olivetol	500-66-3
57	N6-methyladenosine	1867-73-8
58	Dihydrocapsaicin	19408-84-5
59	Equol	531-95-3
60	3,4-Dimethoxycinnamic acid	2316-26-9
61	Acacetin	480-44-4
62	Lappaconite HBr	97792-45-5
63	Caffeic Acid Phenethyl Ester	104594-70-9
64	Pseudolaric Acid C2	82508-35-8
65	Deoxyarbutin	53936-56-4
66	Leonurine hydrochloride	24735-18-0
67	Auraptene	495-02-3
68	Thymoquinon	490-91-5
69	Khasianine	32449-98-2
70	(-)-Epicatechin gallate	1257-08-5
71	Eleutheroside E	39432-56-9
72	Tubeimoside I	102040-03-9
73	Typhaneoside	104472-68-6
74	Cucurbitacin B	6199-67-3
75	Wogonoside	51059-44-0
76	Lysionotin	152743-19-6
77	Glycitin	40246-10-4
78	Tangeretin	481-53-8
79	Polydatin	27208-80-6
80	Aloperine	56293-29-9
81	3,3-Dimethylglutaric acid	4839-46-7
82	Euphorbiasteroid	28649-59-4
83	Esculentoside A	65497-07-6
84	Pseudolaric Acid B	82508-31-4
85	Demeclocycline hydrochloride	64-73-3
86	Bufalin	465-21-4
87	Erythromycin	114-07-8
88	Norepinephrine	51-41-2
89	5-Methoxy-DL-tryptophan	28052-84-8
90	Estradiol	50-28-2
91	Ginsenoside Rg1	22427-39-0
92	Anisomycin	22862-76-6
93	Neferine	2292-16-2
94	Geldanamycin	30562-34-6
95	Ajugol	52949-83-4
96	Liriope muscari baily saponins C	87480-46-4
97	Salvianolic acid B	115939-25-8
98	5,6,7-TRIMETHOXYFLAVONE	973-67-1
99	Cordycepin	73-03-0
100	Ginsenoside Rh1	63223-86-9
101	(+)-Pilocarpine hydrochloride	54-71-7
102	Dimethylacrylshikonin	24502-79-2
103	2-Methoxyestradiol	362-07-2
104	Echinacoside	82854-37-3
105	Ingenol-5,20-acetonide	77573-43-4
106	Isovitexin	38953-85-4
107	Paeoniflorin	23180-57-6
108	4-Isopropylbenzyl Alcohol	536-60-7
109	Aristolochic Acid	313-67-7
110	Liensinine diperchlorate	5088-90-4
111	Yohimbine hydrochloride	65-19-0
112	Irinotecan hydrochloride trihydrate	136572-09-3
113	D-Pantethine	16816-67-4
114	Anacardic Acid	16611-84-0
115	Polyphyllin I	50773-41-6
116	Harmine hydrochloride	343-27-1
117	Deguelin	522-17-8
118	Methyl protodioscin	54522-52-0
119	Cornuside	131189-57-6
120	DL-Adrenaline Hydrochloride	329-63-5
121	(-)-Epigallocatechin Gallate	989-51-5
122	Coenzyme Q10	303-98-0
123	Paromomycin Sulfate	1263-89-4
124	Coptisine chloride	6020-18-4
125	Oridonin	28957-04-2
126	Ziyuglycoside II	35286-59-0
127	Tomatine	17406-45-0
128	Loureirin B	119425-90-0
129	Picroside II	39012-20-9
130	Cortisone	53-06-5
131	Soyasaponin Bb	51330-27-9
132	Epicatechin	490-46-0
133	Crocetin	27876-94-4
134	ISOBUTYRALDEHYDE OXIME	151-00-8
135	Methyl Isoferulate	16980-82-8
136	Maltopentaose	34620-76-3
137	Plantamajoside	104777-68-6
138	2,6-Dimethylbenzoquinone	527-61-7
139	Isobacachalcone	20784-50-3
140	Dirithromycin	62013-04-1
141	Paclitaxel	33069-62-4
142	Tauroursodeoxycholic Acid	14605-22-2
143	Nudifloric Acid	3719-45-7
144	Isocorynoxeine	51014-29-0
145	Ginsenoside Z-R1	80930-74-1
146	Ginsenoside Rg3	14197-60-5
147	β-Caryophyllene	87-44-5
148	Rauwolscine hydrochloride	6211-32-1
149	Astaxanthin	472-61-7
150	1-Undecanol	112-42-5
151	Toddalolactone	483-90-9
152	7-beta-Hydroxylathyrol	34208-98-5
153	DihydroarteMisinic acid	85031-59-0
154	lithospermic acid	28831-65-4
155	Damascenone	23696-85-7
156	Astragaloside I	84680-75-1
157	Steviol	471-80-7
158	Glycyrrhizin	1405-86-3
159	Aloin	1415-73-2
160	N,N-Bis(2-hydroxyethyl)-p-phenylenediami	54381-16-7
161	3-Amino-4-hydroxybenzoic acid	1571-72-8
162	Procyanidin C1	37064-30-5
163	Taurodeoxycholate sodium salt	1180-95-6
164	Diethyl phosphate	598-02-7
165	Panaxtriol	32791-84-7
166	Harmaline hydrochloride	363-11-1
167	trans-trans-Muconic acid	3588-17-8
168	Scopoletin	92-61-5
169	Traumatic Acid	6402-36-4
170	Epimedin B	110623-73-9
171	Morroniside	25406-64-8
172	MRE269	475085-57-5
173	Ajmaline	4360-12-7
174	6-Shogaol	555-66-8
175	Cuminaldehyde	122-03-2
176	17α-Estradiol	57-91-0
177	Betulonic acid	4481-62-3
178	Bornyl acetate	76-49-3
179	Neoandrographolide	27215-14-1
180	Acetylcimigenol 3-O-alpha-L-arabinopyran	402513-88-6
181	12-Epinapelline	110064-71-6
182	2''-O-Galloylhyperin	53209-27-1
183	Eupalinolide B	877822-41-8
184	Alismoxide	87701-68-6
185	beta, beta-dimethylacrylshikonin	5162-01-6
186	Alnustone	33457-62-4
187	Isoxanthohumol	70872-29-6
188	Fraxinellone	28808-62-0
189	8-Gingerol	23513-08-8
190	Orientin	28608-75-5
191	Napellonine	509-24-0
192	Oroxylin A	480-11-5
193	Apramycin sulfate	65710-07-8
194	Gypenoside XVII	80321-69-3
195	9-Methoxycanthin-6-one	74991-91-6
196	Carnosol	5957-80-2
197	10-Hydroxycamptothecin	19685-09-7
198	Brevianamide F	38136-70-8
199	Galangin	548-83-4
200	1,2,3,4,6-O-Pentagalloylglucose	14937-32-7
201	Doxorubicin hydrochloride	25316-40-9
202	Dronedarone	141626-36-0
203	Rhoifolin	17306-46-6
204	eleutheroside-b	118-34-3
205	Heterophyllin B	145459-19-4
206	Tectorigenin	548-77-6
207	Sapogenins Glycosides	8047-15-2
208	Ambroxide	6790-58-5
209	6'''-Feruloylspinosin	77690-92-7
210	Baccatin III	27548-93-2
211	3,5-Dimethoxyphenol	500-99-2
212	Dehydroandrographolide succinate	786593-06-4
213	Protodioscin	55056-80-9
214	6-(Dimethylamino)purine	938-55-6
215	Calcitriol	32222-06-3
216	Notoginsenoside R2	80418-25-3
217	3-Hydroxycinnamic acid	14755-02-3
218	Vincamine	1617-90-9
219	4-Ethyloctanoic acid	16493-80-4
220	Maleimide	541-59-3
221	Schisandrin C	61301-33-5
222	Beta-Sitosterol	83-46-5
223	5-Methyl-2'-deoxycytidine	838-07-3
224	Taurochenodeoxycholic Acid	516-35-8
225	N-Benzylpalmitamide	74058-71-2
226	Epiberberine	6873-09-2
227	Nitidine chloride	13063-04-2
228	5-Phenylvaleric Acid	2270-20-4
229	Diosgenin glucoside	14144-06-0
230	Poliumoside	94079-81-9
231	(+)-pinoresinol-β-D-glucoside; (+)-pinor	69251-96-3
232	Trigonelline	535-83-1
233	Phellodendrine chloride	104112-82-5
234	Cinobufagin	470-37-1
235	Sanguinarine	2447-54-3
236	Berbamine	478-61-5
237	Apigenin 7-glucoside	578-74-5
238	Corilagin	23094-69-1
239	Atractylenolide I	73069-13-3
240	(-)-Gallocatechin gallate	4233-96-9
241	Resibufogenin	465-39-4
242	Rosavin	84954-92-7
243	Artemisinic acid	80286-58-4
244	Nomilin	1063-77-0
245	Maslinic acid	4373-41-5
246	β-Elemonic Acid	28282-25-9
247	Dehydroevodiamine	67909-49-3
248	Lathyrol	34420-19-4
249	Gracillin	19083-00-2
250	Isoquercitrin	482-35-9
251	7-Epitaxol	105454-04-4
252	Betulin	473-98-3
253	Engeletin	572-31-6
254	5-O-Methylvisammioside	84272-85-5
255	Isochlorogenic acid B	14534-61-3
256	Praeruptorin A	73069-27-9
257	Polygalic acid	1260-04-4
258	Cyasterone	17086-76-9
259	Forsythoside B	81525-13-5
260	gamma-Mangostin	31271-07-5
261	8-O-Acetylharpagide	6926-14-3
262	Zeaxanthin	144-68-3
263	Farrerol	24211-30-1
264	Dehydrodiisoeugenol	2680-81-1
265	Cardamonin	19309-14-9
266	Thymopentin	69558-55-0
267	Hederagenin	465-99-6
268	Manninotriose	13382-86-0
269	2-Aminoethylphosphonic acid	2041-14-7
270	N-Acetyl-D-galactosamine	1811-31-0
271	L-Anserine nitrate salt	10030-52-1
272	2'-Deoxyadenosine 5'-monophosphate	653-63-4
273	L-Dihydroorotic acid	5988-19-2
274	3-Methoxytyramine hydrochloride	1477-68-5
275	D-Glucose 6-phosphate sodium salt	54010-71-8
276	cis-4-Hydroxy-D-proline	2584-71-6
277	Suberic acid	505-48-6
278	2-Hydroxy-3-methylbutyric acid	4026-18-0
279	UDP disodium salt	27821-45-0
280	D-Gulonic acid γ-lactone	6322-07-2
281	2,4-Dihydroxypyrimidine-5-carboxylic acid	23945-44-0
282	Uridine 5'-monophosphate	58-97-9
283	Serotonin creatinine sulfate monohydrate	61-47-2
284	12-Hydroxydodecanoic acid	505-95-3
285	Aminoadipic acid	542-32-5
286	Phosphocholine chloride calcium salt tet	72556-74-2
287	O-Phosphorylethanolamine	1071-23-4
288	DL-Arabinose	147-81-9
289	Thymidine 5'-monophosphate disodium salt	33430-62-5
290	2'-Deoxyuridine 5'-monophosphate disodium salt	42155-08-8
291	2'-Deoxycytidine 5'-monophosphate	1032-65-1
292	Plantainoside D	147331-98-4
293	Maleamic acid	557-24-4
294	2,6-Dihydroxypyridine hydrochloride	10357-84-3
295	Heptadecanoic acid	506-12-7
296	Guanosine 5'-monophosphate disodium salt	5550-12-9
297	(±)-Methyl Jasmonate	39924-52-2
298	Hesperetin 7-O-glucoside	31712-49-9
299	3,4-Dihydroxyphenylacetic acid	102-32-9
300	Phorbol	17673-25-5
301	β-Nicotinamide mononucleotide	1094-61-7
302	1-Methylguanidine hydrochloride	21770-81-0
303	Agarotetrol	69809-22-9
304	Tryptophol	526-55-6
305	5-HYDROXYINDOLE-3-ACETIC ACID	54-16-0
306	UDP-Glucose sodium salt	28053-08-9
307	4-Imidazoleacetic acid hydrochloride	3251-69-2
308	Glycolaldehyde dimer	23147-58-2
309	Purine	120-73-0
310	Lithium acetoacetate	3483-11-2
311	(2R,3R)-(-)-2,3-Butanediol	24347-58-8
312	(S)-(-)-1-Phenylethanol	1445-91-6
313	mono-Methyl glutarate	1501-27-5
314	Diethyl oxalpropionate	759-65-9
315	2,5-Dimethylpyrazine	123-32-0
316	Pyrimidine	289-95-2
317	Monoethyl malonic acid	1071-46-1
318	Moxidectin	113507-06-5
319	Pyridoxamine dihydrochloride	524-36-7
320	Urocanic acid	104-98-3
321	Pyridoxal hydrochloride	65-22-5
322	2'-Deoxycytidine monohydrate	951-77-9
323	N-Acetyl-L-phenylalanine	2018-61-3
324	Agmatine sulfate salt	2482-00-0
325	2,3-Dihydroxybenzoic acid	303-38-8
326	Allopregnanolone	516-54-1
327	D-Pyroglutamic acid	4042-36-8
328	L-Norleucine	327-57-1
329	L-Homoserine	672-15-1
330	D-FRUCTOSE 6-PHOSPHATE DISODIUM SALT	26177-86-6
331	D-Alanine	338-69-2
332	Methylmalonic acid	516-05-2
333	Pipecolinic acid	535-75-1
334	2-Deoxy-D-ribose	533-67-5
335	2-Hydroxypyridine	142-08-5
336	5,6-Dimethylbenzimidazole	582-60-5
337	2-Picolinic acid	98-98-6
338	3-Hydroxybenzyl alcohol	620-24-6
339	Pimelic acid	111-16-0
340	3-Methylglutaric acid	626-51-7
341	N-Acetyl-DL-tryptophan	87-32-1
342	L-Norvaline	6600-40-4
343	D-(-)-Pantolactone	599-04-2
344	N-Acetyl-L-alanine	97-69-8
345	Arachidic acid	506-30-9
346	6-Hydroxypyridine-3-carboxylic acid	5006-66-6
347	2-Aminoisobutyric acid	62-57-7
348	Indole-3-acetamide	879-37-8
349	3-Hydroxyphenylacetic acid	621-37-4
350	Quinaldic acid	93-10-7
351	Anhydroicaritin	38226-86-7
352	Ginsenoside C-K	39262-14-1
353	Periplocin	13137-64-9
354	Methyl-β-D-galactopyranoside	1824-94-8
355	gamma-Linolenic acid	506-26-3
356	L-Tryptophanamide hydrochloride	5022-65-1
357	Nα-Acetyl-L-lysine	1946-82-3
358	Elaidic acid	112-79-8
359	trans-1,2-Cyclohexanediol	1460-57-7
360	Angelic anhydride	94487-74-8
361	DL-Homocysteine	454-29-5
362	Tricosanoic acid	2433-96-7
363	Dehydroabietic acid	1740-19-8
364	SODIUM 2-HYDROXYBUTYRATE	5094-24-6
365	D-(+)-ALLOSE	2595-97-3
366	Cucurbitacin IIA	58546-34-2
367	4-Hydroxy-L-phenylglycine	32462-30-9
368	4-Hydroxyphenylpyruvic acid	156-39-8
369	N-Formylglycine	2491-15-8
370	Petroselinic acid	593-39-5
371	Oxaloacetic acid	328-42-7
372	δ-Valerolactone	542-28-9
373	Thiamine pyrophosphate	154-87-0
374	2-Amino-1-phenylethanol	7568-93-6
375	Corylifol A	775351-88-7
376	Quercetin-3-O-sophoroside	18609-17-1
377	SMILAGENIN ACETATE	4947-75-5
378	Isobavachin	31524-62-6
379	Helicid	80154-34-3
380	Columbin	546-97-4
381	Picfeltarraenin IB	97230-46-1
382	Roburic acid	6812-81-3
383	Neobavaisoflavone	41060-15-5
384	Rutundic acid	20137-37-5
385	Pseudolaric acid A	82508-32-5
386	γ-Glu-Phe TFA(7432-24-8 free base)	TP1266
387	Polyphyllin VI	55916-51-3
388	Alisol B 23-acetate	26575-95-1
389	Glycitein	40957-83-3
390	Mulberroside A	102841-42-9
391	Gossypol	303-45-7
392	Diosbulbin B	20086-06-0
393	Ononin	486-62-4
394	Spinosin	72063-39-9
395	Oroxin B	114482-86-9
396	Pristimerin	1258-84-0
397	Sitogluside	474-58-8
398	Corydaline	518-69-4
399	Kirenol	52659-56-0
400	Pectolinarin	28978-02-1
401	Linderane	13476-25-0
402	Vaccarin	53452-16-7
403	COLUMBIANETIN ACETATE	23180-65-6
404	Crocin I	94238-00-3
405	10-Hydroxycampothecin	67656-30-8
406	kauran-16,17-diol	16836-31-0
407	Loureirin A	119425-89-7
408	Trilobatin	4192-90-9
409	Higenamine	5843-65-2
410	Linderalactone	728-61-0
411	Pinoresinol diglucoside	63902-38-5
412	Diammonium Glycyrrhizinate	79165-06-3
413	Neotuberostemonine	143120-46-1
414	9'-Methyl lithospermate B	1167424-31-8
415	Spirostan-3-ol	82597-74-8
416	Alkannin	517-88-4
417	Senkyunolide I	94596-28-8
418	alpha-Arbutin	84380-01-8
419	Acetylcorynoline	18797-80-3
420	Benzoylpaeoniflorin	38642-49-8
421	Berberine hydrogen sulphate	633-66-9
422	Humantenmine	82354-38-9
423	Fargesin	31008-19-2
424	Linarin	480-36-4
425	Notopterol	88206-46-6
426	Ruscogenin	472-11-7
427	Senegenin	2469-34-3
428	Neomangiferin	64809-67-2
429	Sipeimine	61825-98-7
430	Plantagoside	78708-33-5
431	Narirutin	14259-46-2
432	Praeruptorin B	81740-07-0
433	Irisflorentin	41743-73-1
434	Isoorientin	4261-42-1
435	Isoliensinine	6817-41-0
436	Spermidine	124-20-9
437	Phosphocreatine disodium salt hydrate	19333-65-4
438	3-Nitro-L-tyrosine	621-44-3
439	7,8-Dihydroxy-4-phenylcoumarin	842-01-3
440	L-(-)-Arabitol	7643-75-6
441	Dihydrouracil	504-07-4
442	Oxypaeoniflorin	39011-91-1
443	Inosine 5'-triphosphate trisodium salt	35908-31-7
444	Phospho(enol)pyruvic acid monopotassium	4265-07-0
445	2,6-Diaminoheptanedioic acid	583-93-7
446	Glycerol trilinoleate	537-40-6
447	DL-3-AMINOISOBUTYRIC ACID	144-90-1
448	Tuberstemonine	6879-01-2
449	Cadaverine dihydrochloride	1476-39-7
450	Demethylzeylasteral	107316-88-1
451	Tussilagone	104012-37-5
452	Decursin	5928-25-6
453	Magnoflorine chloride	6681-18-1
454	Germacrone	6902-91-6
455	Aucubin	479-98-1
456	Erianin	95041-90-0
457	Diosmetin-7-O-beta-D-glucopyranoside	20126-59-4
458	Phellodendrine	6873-13-8
459	demethoxycurcumin	24939-17-1
460	Picroside I	27409-30-9
461	Tiliroside	20316-62-5
462	Sodium lauryl sulfoacetate	1847-58-1
463	1,7-DIMETHYLXANTHINE	611-59-6
464	Creatine phosphate disodium salt tetrahydrate	71519-72-7
465	LANOSTEROL	79-63-0
466	2'-Deoxycytidine-5'-diphosphate trisodium	151151-32-5
467	Medroxyprogesterone	520-85-4
468	Bavachalcone	28448-85-3
469	Quercetagitrin	548-75-4
470	DL-Normetanephrine hydrochloride	1011-74-1
471	Nα-Acetyl-L-asparagine	4033-40-3
472	DL-Glyceraldehyde	56-82-6
473	Retinol	68-26-8
474	4-Guanidinobutyric acid	463-00-3
475	(L)-Dehydroascorbic acid	490-83-5
476	DL-5-Hydroxylysine hydrochloride	13204-98-3
477	3-Hydroxybutyric acid	300-85-6
478	3-Ureidopropionic acid	462-88-4
479	Dichlorisone Acetate	79-61-8
480	Indoxyl sulfate potassium salt	2642-37-7
481	Oxoadipic acid	3184-35-8
482	Thiamine monophosphate chloride dihydrat	273724-21-3
483	α-Ketoglutaric acid sodium salt	22202-68-2
484	1-Oleoyl-rac-glycerol	111-03-5
485	1-Methyl-L-histidine	332-80-9
486	Nervonic acid	506-37-6
487	Salvianolic acid A	96574-01-5
488	Forsythoside A	79916-77-1
489	Flavokawain B	1775-97-9
490	Parishin A	62499-28-9
491	Anwuligan	107534-93-0
492	Agnuside	11027-63-7
493	Isosilybin	72581-71-6
494	Geraniin	60976-49-0
495	Cholesteryl palmitate	601-34-3
496	Isocitric acid trisodium salt	1637-73-6
497	Sodium 2-(1H-indol-3-yl)acetate	6505-45-9
498	4-Methyl-2-oxovaleric acid	816-66-0
499	Sodium Desoxycholate	302-95-4
500	Histamine	51-45-6
501	Adenosine-5'-diphosphate trisodium salt	20398-34-9
502	Spermidine hydrochloride	334-50-9
503	Eriodictyol	552-58-9
504	calcium hydroxymethionine	4857-44-7
505	Xanthosine dihydrate	5968-90-1
506	L-Cysteic acid monohydrate	23537-25-9
507	AKBA	67416-61-9
508	10-Gingerol	23513-15-7
509	(±)-Potassium citramalate monohydrate	1030365-02-6
510	Tabersonine	4429-63-4
511	Strychnine Sulfate	60-41-3
512	Deoxyrhapontin	30197-14-9
513	Sodium taurochenodeoxycholate	6009-98-9
514	Guanidinosuccinic acid	6133-30-8
515	Icariside I	56725-99-6
516	Sennoside A	81-27-6
517	GUANOSINE 3':5'-CYCLIC MONOPHOSPHATE SOD	40732-48-7
518	Corynoxine hydrochloride(6877-32-3(free base))	T5143
519	Isorhyncophylline	6859-01-4
520	Bavachin	19879-32-4
521	Rhynchophylline	76-66-4
522	Dimethylcurcumin	52328-98-0
523	Sitostenone	1058-61-3
524	D-Glucose 6-phosphate potassium salt	103192-55-8
525	Ginsenoside Re	52286-59-6
526	Glabridin	59870-68-7
527	Eriocitrin	13463-28-0
528	1,2-Distearoyl-sn-glycero-3-phosphoethan	1069-79-0
529	Sodium Houttuyfonate	83766-73-8
530	Sodium Demethylcantharidate	13114-29-9
531	Tracheloside	33464-71-0
532	O-Acetyl-L-serine hydrochloride	66638-22-0
533	Irigenin	548-76-5
534	(Z)-Guggulsterone	39025-23-5
535	Diffractaic Acid	436-32-8
536	β-Elemene	515-13-9
537	Atractylenolide III	73030-71-4
538	Pongamol	484-33-3
539	Palonosetron hydrochloride	135729-62-3
540	(+)-Gallocatechin	970-73-0
541	Triptonide	38647-11-9
542	N-Nornuciferine hydrochloride(4846-19-9 free base)	TQ0296L
543	Qingyangshengenin	84745-94-8
544	GLYCODEOXYCHOLIC ACID	360-65-6
545	N-Methylnuciferine	754919-24-9
546	polygalaxanthone III	162857-78-5
547	DL -3,4-Dihydroxymandelic acid	14883-87-5
548	Corticosterone	50-22-6
549	Creosol	93-51-6
550	Schaftoside	51938-32-0
551	Miglustat	72599-27-0
552	Lentinan	37339-90-5
553	Selenomethionine	1464-42-2
554	Fucoxanthin	3351-86-8
555	3'-Hydroxypterostilbene	475231-21-1
556	beta-Escin	11072-93-8
557	Bufotaline	471-95-4
558	Butein	487-52-5
559	Ellipticine hydrochloride	5081-48-1
560	Isoliquiritin	5041-81-6
561	Dactylorhin A	256459-34-4
562	(2-(1-Ethoxyethoxy)ethyl)benzene	2556-10-7
563	Glycyrrhetinic acid	1449-05-4
564	Schisantherin B	58546-55-7
565	Goitrin	13190-34-6
566	Schizandrin B	61281-37-6
567	Gelsemine	509-15-9
568	Vitexin	3681-93-4
569	N-(3-Phenylpropionyl)glycine	56613-60-6
570	Valepotriate	18296-44-1
571	Fibrin	9001-31-4
572	Caffeic Acid 3-Methyl Phenethyl Ester	71835-85-3
573	NITIDINE	6872-57-7
574	Sennoside B	128-57-4
575	Isochlorogenic acid C	32451-88-0
576	Notoginsenoside Fe	88105-29-7
577	Vitexin -4''-O-glucoside	178468-00-3
578	Tubuloside A	112516-05-9
579	beta-Asarone	5273-86-9
580	Vitexin-2''-O-rhamnoside	64820-99-1
581	Esculentoside H	66656-92-6
582	kaempferide	491-54-3
583	Tectoridin	611-40-5
584	Liquiritin apioside	74639-14-8
585	CONIFERYL ALCOHOL	458-35-5
586	Epigoitrin	1072-93-1
587	Bilobalide	33570-04-6
588	AMAROGENTIN	21018-84-8
589	Citropten	487-06-9
590	Sesamolin	526-07-8
591	Tenacissoside G	191729-43-8
592	steviolbioside	41093-60-1
593	Sciadopitysin	521-34-6
594	Chelidonine hydrochloride	4312-31-6
595	Avicularin	572-30-5
596	Sauchinone	177931-17-8
597	Acetoxyisovalerylalkannin	69091-17-4
598	Bruceine D	21499-66-1
599	Praeruptorin C	72463-77-5
600	Epibrassinolide	78821-43-9
601	N-Methylcytisine	486-86-2
602	Astilbin	29838-67-3
603	Coniferyl aldehyde	458-36-6
604	Bullatine B	466-26-2
605	(R)-(+)-Corypalmine	13063-54-2
606	Isochlorogenic acid A	2450-53-5
607	Magnoflorine	2141-09-5
608	Hydroprotopine	128397-41-1
609	Betulinaldehyde	13159-28-9
610	Maackiain	19908-48-6
611	Aristolone	25274-27-5
612	Rebaudioside D	63279-13-0
613	Chrysosptertin B	603-56-5
614	Isoforsythiaside	1357910-26-9
615	Nsc267697	10387-50-5
616	Gymnemagenin	22467-07-8
617	LUPENONE	1617-70-5
618	1,5-Anhydrosorbitol	154-58-5
619	(+)-γ-Tocopherol	54-28-4
620	Sibiricose A5	107912-97-0
621	Deacetyl asperulosidic acid methyl ester	52613-28-2
622	CYNARIN	19870-46-3
623	euphol	514-47-6
624	7-Epi-10-deacetyltaxol	78454-17-8
625	Paederosidic acid	18842-98-3
626	(25RS)-Ruscogenin	874485-32-2
627	BYAKANGELICIN	482-25-7
628	Tenuifoliside B	139726-36-6
629	β,β-Dimethylacrylalkannin	34539-65-6
630	Pseudolaric acid B-glucopyranoside	98891-41-9
631	Isodemethylwedelolacton	350681-33-3
632	(E)-N-[2-(β-D-Glucopyranosyloxy)ethyl]-	138916-58-2
633	Ethyl salicylate	118-61-6
634	Glomeratose A	202471-84-9
635	GALANGIN-3-METHYLETHER	6665-74-3
636	5-DEMETHYLNOBILETIN	2174-59-6
637	4'-Methoxyresveratrol	33626-08-3
638	DL-Menthol	1490-04-6
639	paulownin	13040-46-5
640	Methylnissolin-3-O-glucoside	94367-42-7
641	Dehydroevodiamine hydrochloride	111664-82-5
642	Pinocembrin 7-O-beta-D-glucoside	75829-43-5
643	neo-gambogic acid	93772-31-7
644	20-DEOXYINGENOL	54706-99-9
645	Boldine	476-70-0
646	lithospermic acid B	121521-90-2
647	CAFESTOL	469-83-0
648	2''-O-β-L-Galorientin	861691-37-4
649	FLAVOKAVAIN A(P)	37951-13-6
650	4',7-DIMETHOXY-5-HYDROXYFLAVONE	5128-44-9
651	Pyrroloquinoline quinone	72909-34-3
652	OsMundacetone	37079-84-8
653	MALTOHEXAOSE	34620-77-4
654	Usnic Acid sodium	34769-44-3
655	Micheliolide	68370-47-8
656	L-ABRINE	526-31-8
657	zerumbone	471-05-6
658	L-quebrachitol	642-38-6
659	Specneuzhenide	449733-84-0
660	(+)-BORNEOL	464-43-7
661	Desmethoxy yangonin	15345-89-8
662	Jaceosidin	18085-97-7
663	Nicotiflorin	17650-84-9
664	Tenacissoside H	191729-45-0
665	Peimisine	19773-24-1
666	Mesaconitine	2752-64-9
667	Apigenin-7-glucuronide	29741-09-1
668	3-Deoxyaconitine	3175-95-9
669	Phillygenin	487-39-8
670	Nodakenin	495-31-8
671	Cucurbitacin IIb	50298-90-3
672	Columbianadin	5058-13-9
673	Saikosaponin B1	58558-08-0
674	Narcissoside	604-80-8
675	Vitexia-glucoside	38950-94-6
676	Hypaconitine	6900-87-4
677	Ecliptasaponin A	78285-90-2
678	Sec-O-Glucosylhamaudol	80681-44-3
679	Wilforlide A	84104-71-2
680	3,29-Dibenzoyl Rarounitriol	873001-54-8
681	Notoginsenoside Fc	88122-52-5
682	7,2'-dihydroxy-3',4'-dimethoxyisoflavane-7-O-glucoside	94367-43-8
683	2'-acetylacteoside	94492-24-7
684	Hosenkoside K	160896-49-1
685	Darutoside	59219-65-7
686	Atractyloside potassium salt	102130-43-8
687	O-Methylbroussochalcone B	20784-60-5
688	Alisol A 24-acetate	18674-16-3
689	Neoruscogenin	17676-33-4
690	Hupehenine	98243-57-3
691	Crebanine	25127-29-1
692	Isosinensetin	17290-70-9
693	Berberrubine	15401-69-1
694	Fuziline	80665-72-1
695	Chikusetsusaponin IV	7518-22-1
696	Ginsenoside Rk1	494753-69-4
697	Caprylic/Capric Triglyceride	65381-09-1
698	Endomorphin-1	189388-22-5
699	Hypaphorine	487-58-1
700	Yunaconitine	70578-24-4
701	Cannabidiol	13956-29-1
702	Periplogenin	514-39-6
703	Arteannuin B	50906-56-4
704	Acetosyringone	2478-38-8
705	3-​O-​Acetyloleanolic acid	4339-72-4
706	Asparagusic acid	2224-02-4
707	Furanodienone	24268-41-5
708	Epifriedelanol	16844-71-6
709	Guaijaverin	22255-13-6
710	Atraric acid	4707-47-5
711	2,2':5',2''-Terthiophene	1081-34-1
712	ETHYL CAFFEATE	102-37-4
713	Menthone	10458-14-7
714	glucosylvitexin	76135-82-5
715	Cochinchinenin A	221696-69-1
716	5-Hydroxy-1-tetralone	28315-93-7
717	DL-O-Tyrosine	2370-61-8
718	6-Hydroxyindole	2380-86-1
719	Graveoline	485-61-0
720	2-METHYLVALERIC ACID	97-61-0
721	4-Allylanisole	140-67-0
722	Cinnamyl acetate	103-54-8
723	Methyl isoeugenol	93-16-3
724	Nerol	106-25-2
725	L-asarinin	133-05-1
726	Dipalmitin	26657-95-4
727	(20R)-Protopanaxdiol	7755-01-3
728	Xylotetraose	22416-58-6
729	Aurantiamide	58115-31-4
730	Ginkgolic acid C17:1	111047-30-4
731	Eugenin	480-34-2
732	Procyanidin B2	29106-49-8
733	D(-)-Tartaric acid	526-83-0
734	1,1,1,1-Kestohexose	62512-19-0
735	TABERSONINE HYDROCHLORIDE	29479-00-3
736	Toosendanin	58812-37-6
737	Suberosin	581-31-7
738	Britannin	33627-28-0
739	Stachyose	54261-98-2
740	Rosamultin	88515-58-6
741	Macranthoside B	146100-02-9
742	Rebaudioside M	1220616-44-3
743	9-Methoxycamptothecin	39026-92-1
744	taraxasteryl acetate	6426-43-3
745	HYPOCRELLIN B	123940-54-5
746	Stearyl glycyrrhetinate	13832-70-7
747	5,7-DIMETHOXYFLAVONE	21392-57-4
748	XYLOTRIOSE	47592-59-6
749	XYLOBIOSE	6860-47-5
750	MOSLOFLAVONE	740-33-0
751	TETRAHYDROPIPERINE	23434-88-0
752	Arecaidine hydrochloride	6018-28-6
753	Fructoheptasaccharide	62512-20-3
754	pimpinellin	131-12-4
755	Allosecurinin	884-68-4
756	OXYPEUCEDANIN HYDRATE	133164-11-1
757	Pneumocandin B0	135575-42-7
758	MALTOTETRAOSE	34612-38-9
759	7-demethylsuberosin	21422-04-8
760	Isovanillic acid	645-08-9
761	Dictamnine	484-29-7
762	Hastatoside	50816-24-5
763	5-hydroxy-7,8-dimethoxyflavone	3570-62-5
764	Pueraria glycoside	117060-54-5
765	Alliin	556-27-4
766	Coclaurine	2196-60-3
767	REBAUDIOSIDE B(P)(NEW)	58543-17-2
768	sphondin	483-66-9
769	7-Xylosyl-10-deacetyltaxol	90332-63-1
770	AIDS031406	15401-60-2
771	ranaconitine	1360-76-5
772	Liensinine	2586-96-1
773	ISOBERGAPTEN	482-48-4
774	Oxyberberine	549-21-3
775	Stachydrine	471-87-4
776	SINOACUTINE	4090-18-0
777	Aloesin	30861-27-9
778	1F-fructofuranosylnystose	59432-60-9
779	Sedanolide	6415-59-4
780	Alisol B	18649-93-9
781	Hypocrellin A	77029-83-5
782	Kavain	3155-48-4
783	marmesin	13849-08-6
784	L-Canavanine sulfate	2219-31-0
785	4-Hydroxy-3-methoxymandelic acid	55-10-7
786	Ubenimex	58970-76-6
787	Thymine	65-71-4
788	Allantoin	97-59-6
789	6-Hydroxypurine	68-94-0
790	7-Hydroxycoumarin	93-35-6
791	4,7-DIHYDROXYCOUMARIN	1983-81-9
792	Cinnamyl alcohol	104-54-1
793	Methyl syringate	884-35-5
794	Anthraquinone	84-65-1
795	Linalool	78-70-6
796	Hydrocoumarin	119-84-6
797	2'-Hydroxyacetophenone	118-93-4
798	BENZYLACETONE	2550-26-7
799	Carvacrol	499-75-2
800	trans-Benzylideneacetone	1896-62-4
801	Methyl eugenol	93-15-2
802	Phenylacetaldehyde	122-78-1
803	Tripalmitin	555-44-2
804	2-Pentylfuran	3777-69-3
805	4-Methyllimetol	2107-76-8
806	6-Hydroxy-4-methylcoumarin	2373-31-1
807	Atropine sulfate	55-48-1
808	Methyl salicylate	119-36-8
809	nerolidol	7212-44-4
810	Guaiacol	90-05-1
811	Khellin	82-02-0
812	Eugenol acetate	93-28-7
813	Glycerol trioleate	122-32-7
814	Pulegone	89-82-7
815	Usnic Acid	125-46-2
816	Citrulline	627-77-0
817	Homogentisic acid	451-13-8
818	Neryl acetate	141-12-8
819	Phytic acid	83-86-3
820	Lithocholic acid	434-13-9
821	4-Hydroxychalcone	20426-12-4
822	Flavin mononucleotide	130-40-5
823	Citronellol	106-22-9
824	Asarylaldehyde	4460-86-0
825	Sinigrin	3952-98-5
826	Esculetin	305-01-1
827	Eugenol	97-53-0
828	Methyl Dihydrojasmonate	24851-98-7
829	Phloretin	60-82-2
830	alpha-Asarone	2883-98-9
831	Methyl hexadecanoate	112-39-0
832	Perillyl alcohol	536-59-4
833	Ftaxilide	19368-18-4
834	Perillartine	30950-27-7
835	Cinnamaldehyde	104-55-2
836	4-Methoxysalicylic acid	2237-36-7
837	Hydrocaffeic acid	1078-61-1
838	Hordenine	539-15-1
839	Melatonine	73-31-4
840	2,6-Dihydroxypurine	69-89-6
841	Ribitol	488-81-3
842	SN38	86639-52-3
843	Cianidanol	154-23-4
844	Decanoic Acid	334-48-5
845	Dopamine hydrochloride	62-31-7
846	Taxifolin 7-O-rhamnoside	137592-12-2
847	proline	147-85-3
848	Salicylic acid	69-72-7
849	Benzoic acid	65-85-0
850	L-arginine monohydrochloride	1119-34-2
851	Castor oil	8001-79-4
852	Geranyl Tiglate	8000-46-2
853	Thioctic acid	1077-28-7
854	Isovanillin	621-59-0
855	Kinetin	525-79-1
856	L(-)-Carnitine	541-15-1
857	Levodopa	59-92-7
858	orcinol	504-15-4
859	Histamine 2HCl	56-92-8
860	Citral	5392-40-5
861	Gramine	87-52-5
862	Ethynyl estradiol	57-63-6
863	Esculin	531-75-9
864	7-Methylxanthine	552-62-5
865	Adenosine 5'-monophosphate	61-19-8
866	Guanosine	118-00-3
867	1-Octacosanol	557-61-9
868	Mevastatin	73573-88-3
869	Chrysoobtusin	70588-06-6
870	Simvastatin	79902-63-9
871	4-hydroxyphenylacetic acid	156-38-7
872	2,4-Dihydroxyacetophenone	89-84-9
873	Arbutin	497-76-7
874	Tetrahydropapaverine hydrochloride	6429-04-5
875	Quinine	130-95-0
876	D-Phenylalanine	673-06-3
877	Flavanone	487-26-3
878	Hesperetin	520-33-2
879	Hydroferulic acid	1135-23-5
880	Spiramycin	8025-81-8
881	Lutein	127-40-2
882	4-Methoxysalicylaldehyde	673-22-3
883	Baicalein	491-67-8
884	Lawsone	83-72-7
885	Oxymatrine	16837-52-8
886	N,N-Dimethylglycine	1118-68-9
887	Pterostilbene	537-42-8
888	Gentisic acid	490-79-9
889	D-glutamine	5959-95-5
890	Tyramine	51-67-2
891	Emodin	518-82-1
892	(+)-Matrine	519-02-8
893	Caryophyllene oxide	1139-30-6
894	2-Methoxynaphthoquinone	2348-82-5
895	L(-)-sorbose	87-79-6
896	Guaiazulene	489-84-9
897	D-(+)-Fucose	3615-37-0
898	lysine	56-87-1
899	Dexpanthenol	81-13-0
900	Cinnamylideneacetic acid	1552-94-9
901	14-Deoxyandrographolide	4176-97-0
902	Vinorelbine Tartrate	125317-39-7
903	Beta-Hydroxyisovaleric acid	625-08-1
904	Adenosine 5'-triphosphate disodium salt	987-65-5
905	5'-UMP disodium salt	3387-36-8
906	Troxerutin	7085-55-4
907	Pregnenolone	145-13-1
908	L-Hyoscyamine	101-31-5
909	Coumarin	91-64-5
910	Hematoxylin	517-28-2
911	Cortisone acetate	50-04-4
912	L-Tryptophan	73-22-3
913	Methyl EudesMate	1916-07-0
914	Protocatechuic acid	99-50-3
915	Methylparaben	99-76-3
916	3,5-Dihydroxybenzoic acid	99-10-5
917	Octopamine hydrochloride	770-05-8
918	Inosine	58-63-9
919	Ursodeoxycholic acid	128-13-2
920	Phenylephrine hydrochloride	61-76-7
921	syringaldehyde	134-96-3
922	2-Deoxy-D-glucose	154-17-6
923	Dulcitol	608-66-2
924	Adenosine	58-61-7
925	Ellagic acid	476-66-4
926	Menadione	58-27-5
927	Pimaricin	7681-93-8
928	Salicoside	138-52-3
929	Aleuritic Acid	533-87-9
930	4-Hydroxybenzyl alcohol	623-05-2
931	5'-Cytidylic acid	63-37-6
932	L-Cycloserine	339-72-0
933	Penicillin V potassium salt	132-98-9
934	o-Veratraldehyde	86-51-1
935	D-Cellobiose	528-50-7
936	Tribuloside	22153-44-2
937	Diosgenin	512-04-9
938	Xanthone	90-47-1
939	Griseofulvin	126-07-8
940	histidine	71-00-1
941	Tretinoin	302-79-4
942	Vanillin	121-33-5
943	phenylalanine	63-91-2
944	Benzyl alcohol	100-51-6
945	D-Pinitol	10284-63-6
946	cis-Anethol	104-46-1
947	Sucralose	56038-13-2
948	Betaine	107-43-7
949	Theophylline-7-acetic acid	652-37-9
950	2,4'-Dihydroxybenzophenone	606-12-2
951	cystine	56-89-3
952	threonine	72-19-5
953	L-Aspartic acid	56-84-8
954	protoheme	14875-96-8
955	Cinnamic aldehyde	14371-10-9
956	1-Naphthaleneacetic acid	86-87-3
957	Guanidoacetic acid	352-97-6
958	serine	56-45-1
959	Pinostilbene	42438-89-1
960	Tyrosol	501-94-0
961	Veratric acid	93-07-2
962	4-Methoxybenzoic acid	100-09-4
963	Acetaminophen	103-90-2
964	Quinolinic acid	89-00-9
965	Mandelic acid	611-71-2
966	Dimethyl lithospermate B	875313-64-7
967	L-Hydroxyprolin	51-35-4
968	p-Hydroxybenzaldehyde	123-08-0
969	Vanillic Acid	121-34-6
970	D-Arabinose	10323-20-3
971	cysteine	52-90-4
972	Raspberry ketone	5471-51-2
973	L(+)-Ornithine hydrochloride	3184-13-2
974	Citraconic acid	498-23-7
975	Methyl (E)-4-hydroxycinnamatee	19367-38-5
976	Folic acid	59-30-3
977	isoleucine	73-32-5
978	Streptomycin sulfate	3810-74-0
979	Spiculisporic Acid	469-77-2
980	Hydroxyprogesterone	68-96-2
981	Chlortetracycline hydrochloride	64-72-2
982	Dihydrothymine	696-04-8
983	Pilocarpine nitrate	148-72-1
984	Hydrocinnamic acid	501-52-0
985	Trans-Anethole	4180-23-8
986	Cinchonidine	485-71-2
987	4-aminobenzoic acid	150-13-0
988	D-Mannitol	69-65-8
989	Pyrogallol	87-66-1
990	beta-Alanine	107-95-9
991	L-Glutamine	56-85-9
992	Phloracetophenone	480-66-0
993	Oxytetracycline	79-57-2
994	Penicillin G sodium salt	69-57-8
995	Pyrithioxin	1098-97-1
996	Homoveratrumic acid	93-40-3
997	Atropine sulfate monohydrate	5908-99-6
998	Dicurone	32449-92-6
999	Artesunate	88495-63-0
1000	Uracil	66-22-8
1001	L-Ornithine	70-26-8
1002	Urea	57-13-6
1003	Diosmin	520-27-4
1004	Nicotinic acid	59-67-6
1005	D-Camphor	464-49-3
1006	Gallic acid	149-91-7
1007	Acetylcysteine	616-91-1
1008	4-Aminobutyric acid	56-12-2
1009	Lipoic acid	1200-22-2
1010	L-Pyroglutamic acid	98-79-3
1011	Br-Mmc	35231-44-8
1012	Adenine	73-24-5
1013	4-Methylumbelliferone	90-33-5
1014	L-Menthol	2216-51-5
1015	Inositol	87-89-8
1016	Sodium gluconate	527-07-1
1017	Sodium erythorbate	6381-77-7
1018	Xylitol	87-99-0
1019	Maltitol	585-88-6
1020	UDP-g acid	2616-64-0
1021	Erythritol	149-32-6
1022	L(+)-Arabinose	87-72-9
1023	Tetracycline hydrochloride	64-75-5
1024	Orotic acid	65-86-1
1025	Gallic acid trimethyl ether	118-41-2
1026	Theobromine	83-67-0
1027	DL-α-Tocopherol	10191-41-0
1028	Menadiol Diacetate	573-20-6
1029	DL-Carnitine	461-06-3
1030	Isovaleramide	541-46-8
1031	Tryptamine	61-54-1
1032	Monobenzone	103-16-2
1033	Homotaurine	3687-18-1
1034	n-Docosanol	661-19-8
1035	Methyl gallate	99-24-1
1036	7-Ketocholesterol	566-28-9
1037	Fumaric acid	110-17-8
1038	β-thujaplicin	499-44-5
1039	Pentoxifylline	6493-05-6
1040	Tacrolimus	104987-11-3
1041	5-methoxyflavone	42079-78-7
1042	α-santonin	481-06-1
1043	Oleanolic Acid	508-02-1
1044	Apigenin	520-36-5
1045	Levonorgestrel	797-63-7
1046	D-(+)-Maltose monohydrate	6363-53-7
1047	Phenyl acetate	122-79-2
1048	Isoeugenol	97-54-1
1049	Palmidrol	544-31-0
1050	Maltose	69-79-4
1051	Ethylparaben	120-47-8
1052	Isoeugenyl acetate	93-29-8
1053	Thymol	89-83-8
1054	4-Methylesculetin	529-84-0
1055	Dicumarol	66-76-2
1056	n-Butylidenephthalide	551-08-6
1057	Cholesteryl Acetate	604-35-3
1058	Flavokawain A	3420-72-2
1059	Palmitic acid ethyl ester	628-97-7
1060	2-5-dihydroxyacetophenone	490-78-8
1061	Curcumin	458-37-7
1062	4-Hydroxyquinazoline	491-36-1
1063	glutamic acid	56-86-0
1064	Citric acid	77-92-9
1065	alanine	56-41-7
1066	L-Valine	72-18-4
1067	Myristic acid	544-63-8
1068	Propyl gallate	121-79-9
1069	Malic acid	6915-15-7
1070	methionine	59-51-8
1071	glycine	56-40-6
1072	L-Asparagine	70-47-3
1073	Oxalic acid	144-62-7
1074	Methyl stearate	112-61-8
1075	Naringin	10236-47-2
1076	Succinic acid	110-15-6
1077	Laurocapram	59227-89-3
1078	Palmitic acid	57-10-3
1079	Daidzein	486-66-8
1080	Ferulic Acid	1135-24-6
1081	Alpha-D-galactose	59-23-4
1082	Mannose	530-26-7
1083	Osthole	484-12-8
1084	Silymarin	65666-07-1
1085	Camphor	76-22-2
1086	4-Hydroxybenzoic acid	99-96-7
1087	Salicylamide	65-45-2
1088	Nicotinamide	98-92-0
1089	L(+)-Ascorbic acid	50-81-7
1090	Plumbagin	481-42-5
1091	6,7-DIMETHOXY-3,4-DIHYDRO-2H-ISOQUINOLIN	493-49-2
1092	Azelaic acid	123-99-9
1093	Stearic acid	57-11-4
1094	Sebacic acid	111-20-6
1095	Benzaldehyde	100-52-7
1096	L-(+)-Rhamnose Monohydrate	10030-85-0
1097	Dimethyl phthalate	131-11-3
1098	Phenethyl alcohol	60-12-8
1099	Vanatone	70-70-2
1100	Abietic Acid	514-10-3
1101	Betaine hydrochloride	590-46-5
1102	Creatinine	60-27-5
1103	Batyl alcohol	544-62-7
1104	Panthenol	16485-10-2
1105	Casanthranol	8024-48-4
1106	Aminophylline	317-34-0
1107	Indigo	482-89-3
1108	Cinchonine	118-10-5
1109	D(+)-Glucose	50-99-7
1110	L-Leucine	61-90-5
1111	Octyl gallate	1034-01-1
1112	Indole-3-acetic acid	87-51-4
1113	Ethyl gallate	831-61-8
1114	Taurine	107-35-7
1115	Dehydrocholic acid	81-23-2
1116	Pyridoxine hydrochloride	58-56-0
1117	Deoxycholic acid	83-44-3
1118	Anserine	584-85-0
1119	Ethyl ferulate	4046-02-0
1120	Beta-Cyclodextrin	7585-39-9
1121	Mucic Acid	526-99-8
1122	Glucosamine hydrochloride	66-84-2
1123	Thiamine hydrochloride	67-03-8
1124	Alizarin	72-48-0
1125	Cholesterol 3-Sulfate Sodium Salt	2864-50-8
1126	Retinyl acetate	127-47-9
1127	Paeonol	552-41-0
1128	Malonic acid	141-82-2
1129	1-Octadecanol	112-92-5
1130	Dimethylamine hydrochloride	506-59-2
1131	L-Rhamnose monohydrate	6155-35-7
1132	Azithromycin dihydrate	117772-70-0
1133	Limonin	1180-71-8
1134	N-Acetyl-5-hydroxytryptamine	1210-83-9
1135	10-Deacetylbaccatin III	32981-86-5
1136	Tobramycin	32986-56-4
1137	Genipin	6902-77-8
1138	5Beta-Pregnane-3Alpha,20alpha-Diol	80-92-2
1139	3-Methyl-2-buten-1-ol	556-82-1
1140	Beta-Carotene	7235-40-7
1141	Herniarin	531-59-9
1142	Valproic Acid	99-66-1
1143	Methyl indole-3-acetate	1912-33-0
1144	L-Histidinol dihydrochloride	1596-64-1
1145	Rottlerin	82-08-6
1146	L-Lactic acid	79-33-4
1147	D(+)-Glucuronic acid sodium salt monohydrate	207300-70-7
1148	5,7-Dihydroxy-4-phenylcoumarin	7758-73-8
1149	Trimethylamine N-oxide dihydrate	62637-93-8
1150	L-Threonic acid Calcium Salt	70753-61-6
1151	4-Hydroxymandelic acid	1198-84-1
1152	Tridecanoic acid	638-53-9
1153	N-Acetylglutamic acid	1188-37-0
1154	1-Methyl-hydantoin	616-04-6
1155	5-Methyluridine	1463-10-1
1156	4-hydroxy-3-methylbenzoic acid	499-76-3
1157	Colistin sulfate (1066-17-7 free base)	1264-72-8
1158	L-(−)-3-Phenyllactic acid	20312-36-1
1159	H-Abu-OH	1492-24-6
1160	Glycyl-glycine	556-50-3
1161	Senecioic acid	541-47-9
1162	N-Acetyl-L-tyrosine	537-55-3
1163	Ethylmalonic acid	601-75-2
1164	3-Methylindole	83-34-1
1165	D-Proline	344-25-2
1166	(S)-Leucic acid	13748-90-8
1167	D-3-Phenyllactic acid	7326-19-4
1168	Crotonic acid	107-93-7
1169	3-Indolepropionic acid	830-96-6
1170	Methylamine hydrochloride	593-51-1
1171	Hendecanoic acid	112-37-8
1172	5-Methylcytosine	554-01-8
1173	Isethionic acid sodium salt	1562-00-1
1174	Ammonium formate	540-69-2
1175	2-Oxo-3-phenylpropanoic acid	156-06-9
1176	Cholestenone	601-57-0
1177	Ortho-Hydroxyphenylacetic acid	614-75-5
1178	5-Methoxytryptamine	608-07-1
1179	2-Hydroxy Hippuric Acid	487-54-7
1180	2-Methylsuccinic acid	498-21-5
1181	Cholesteryl linoleate	604-33-1
1182	Ureidosuccinic acid	923-37-5
1183	D-Arabitol	488-82-4
1184	2-Octenoic acid	1871-67-6
1185	Heneicosanoic acid	2363-71-5
1186	Luteolin-3-O-beta-D-glucuronide	53527-42-7
1187	Glycerol Trieicosanoate	620-64-4
1188	N'-Methylnicotinamide	114-33-0
1189	trans-2-Butene-1,4-dicarboxylic Acid	4436-74-2
1190	1,6-anhydro-b-D-Glucose	498-07-7
1191	N-(5-Aminopentyl)acetamide	32343-73-0
1192	L-allo-Isoleucine	1509-34-8
1193	Coumestrol	479-13-0
1194	Syringic acid	530-57-4
1195	Rapamycin	53123-88-9
1196	O-(4-Hydroxy-3-iodophenyl)-3,5-diiodo-L-tyrosine	6893-02-3
1197	L-Carnosine	305-84-0
1198	Bis(2-ethylhexyl) phthalate	117-81-7
1199	3-Hydroxybenzaldehyde	100-83-4
1200	DL-Mandelic acid	90-64-2
1201	alpha-L-Rhamnose	3615-41-6
1202	D-Mannose	3458-28-4
1203	Mannitol	87-78-5
1204	D-Lactose monohydrate	64044-51-5
1205	Calcium α-D-heptagluconate hydrate	17140-60-2
1206	3-Methyladenine	5142-23-4
1207	ADP	58-64-0
1208	1-Hexadecanol	36653-82-4
1209	1-Hydroxy-2-naphthoic acid	86-48-6
1210	D-(-)-Fructose	57-48-7
1211	(4S)-4-Hydroxy-L-isoleucine	55399-93-4
1212	Tetramethylpyrazine	1124-11-4
1213	Juglone	481-39-0
1214	Sucrose	57-50-1
1215	L-Glutamic acid monosodium salt	142-47-2
1216	Oxalic acid dihydrate	6153-56-6
1217	Formamide	75-12-7
1218	Glycerol	56-81-5
1219	Glycoursodeoxycholic acid	64480-66-6
1220	N-Isovalerylglycine	16284-60-9
1221	DL-Homocystine	462-10-2
1222	1,11-Undecanedicarboxylic acid	505-52-2
1223	5-Aminovaleric acid	660-88-8
1224	Progesterone	57-83-0
1225	Artemether	71963-77-4
1226	Pyruvic acid	127-17-3
1227	INOSINIC ACID	131-99-7
1228	Sodium mesoxalate monohydrate	31635-99-1
1229	Disodium 5'-inosinate monohydrate	352195-40-5
1230	Orotic Acid Monohydrate	50887-69-9
1231	Phytic acid dipotassium salt	129832-03-7
1232	O-PHOSPHO-L-SERINE	17885-08-4
1233	4-Methyl-2-oxopentanoic acid	18069-17-5
1234	Adenine hydrochloride hydrate	6055-72-7
1235	Neomycin sulfate	1405-10-3
1236	N-Acetyl-D-Glucosamine	7512-17-6
1237	p-Hydroxy-cinnamic acid	7400-08-0
1238	D-Biotin	58-85-5
1239	L-allo-Threonine	28954-12-3
1240	Glycocholic acid hydrate	1192657-83-2
1241	3-(2-Hydroxyphenyl)propionic acid	495-78-3
1242	Quercetin	117-39-5
1243	D-Tryptophan	153-94-6
1244	β-Glycerophosphate disodium salt hydrate	154804-51-0
1245	D-Saccharic acid potassium salt	576-42-1
1246	1-Aminocyclopropanecarboxylic acid	22059-21-8
1247	L-Pipecolic acid	3105-95-1
1248	Caprylic acid	124-07-2
1249	Flavin Adenine Dinucleotide Disodium	84366-81-4
1250	Forskolin	66575-29-9
1251	Lauric Acid	143-07-7
1252	Nonanoic acid	112-05-0
1253	Glutathione	70-18-8
1254	Squalene	111-02-4
1255	α-D-Glucose	492-62-6
1256	Graniline	40737-97-1
1257	D-(-)-Tartaric acid	147-71-7
1258	Ampicillin	69-53-4
1259	1-Methylnicotinamide chloride	1005-24-9
1260	Glutaric acid	110-94-1
1261	4-Methylcatechol	452-86-8
1262	L-Citrulline	372-75-8
1263	Aniline-2-sulfonic acid	88-21-1
1264	L-Histidine monohydrochloride monohydrat	5934-29-2
1265	Hippuric acid	495-69-2
1266	α-Hydroxyisobutyric acid	594-61-6
1267	Erucic acid	112-86-7
1268	3-Hydroxyanthranilic acid	548-93-6
1269	N-Formyl-L-methionine	4289-98-9
1270	Lumichrome	1086-80-2
1271	alpha-Tocopherolquinone	7559-04-8
1272	7-Dehydrocholesterol	434-16-2
1273	5-Acetylsalicylic acid	13110-96-8
1274	4-ACETAMIDOBUTYRIC ACID	3025-96-5
1275	Chenodeoxycholic acid	474-25-9
1276	(S)-(+)-Camptothecin	7689-03-4
1277	Serotonin hydrochloride	153-98-0
1278	Lovastatin	75330-75-5
1279	α-D-Glucose 1-phosphate disodium salt hy	56401-20-8
1280	meso-Tartaric acid monohydrate	5990-63-6
1281	2-Oxobutyric acid	600-18-0
1282	Palmitoleic acid	373-49-9
1283	Calcium pantothenate	137-08-6
1284	Creatine	57-00-1
1285	D-Aspartic acid	1783-96-6
1286	N-Acetyl-DL-methionine	1115-47-5
1287	Maleic acid	110-16-7
1288	Dehydroepiandrosterone	53-43-0
1289	DL-2,3-Diaminopropionic acid monohydroch	54897-59-5
1290	δ-Amyrenone	20248-08-2
1291	6-O-α-D-Glucopyranosyl-D-fructose, Isoma	343336-76-5
1292	trans-Aconitic acid	4023-65-8
1293	Gallein	2103-64-2
1294	Dihydroxyfumaric acid hydrate	199926-38-0
1295	Arachidonic acid	506-32-1
1296	O-Acetyl-L-carnitine hydrochloride	5080-50-2
1297	Propylparaben	94-13-3
1298	TriacetonaMine	826-36-8
1299	Methyl acetoacetate	105-45-3
1300	2'-Deoxyguanosine monohydrate	312693-72-4
1301	DL-Leucine	328-39-2
1302	Potassium sorbate	24634-61-5
1303	Trimethylamine hydrochloride	593-81-7
1304	Itaconic acid	97-65-4
1305	3-Indolebutyric acid	133-32-4
1306	L(+)-Tartaric acid	87-69-4
1307	L-(-)-Malic acid	97-67-6
1308	Sodium ascorbate	134-03-2
1309	Resveratrol	501-36-0
1310	Diprophylline	479-18-5
1311	Pyrazole	288-13-1
1312	3-Hydroxybenzoic acid	99-06-9
1313	Sarcosine	107-97-1
1314	Isatin	91-56-5
1315	Glyoxylic acid monohydrate	563-96-2
1316	L-Methionine	63-68-3
1317	N-Acetyl-L-leucine	1188-21-2
1318	D-(-)-Ribose	50-69-1
1319	Indole	120-72-9
1320	Cytarabine	147-94-4
1321	N-Acetylglycine	543-24-8
1322	Cytosine	71-30-7
1323	Diethyl malonate	105-53-3
1324	Benzyl acetate	140-11-4
1325	Benzylpenicillin potassium	113-98-4
1326	Choline bitartrate	87-67-2
1327	Phthalic acid	88-99-3
1328	Ala-Gln	39537-23-0
1329	D-Trehalose	99-20-7
1330	trans-Ferulic acid	537-98-4
1331	Cedrol	77-53-2
1332	2-Acetylpyrazine	22047-25-2
1333	Sodium phytate hydrate	14306-25-3
1334	D-(+)-Turanose	547-25-1
1335	5a-Pregnane-3,20-dione	566-65-4
1336	(-)-Verbenone	1196-01-6
1337	2-Hydroxy-2-methylbutanoic acid	3739-30-8
1338	Fenchyl Alcohol	1632-73-1
1339	Forchlorfenuron (KT-30, CPPU)	68157-60-8
1340	H-Tyr(3-I)-OH	70-78-0
1341	Methyl nicotinate	93-60-7
1342	Undecanedioic acid	1852-04-6
1343	2-Benzoxazolinone	59-49-4
1344	L-Gulono-1,4-lactone	1128-23-0
1345	2-(4-Methoxyphenyl)acetic acid	104-01-8
1346	Tropine	120-29-6
1347	Tiglic acid	80-59-1
1348	4-Hydroxy-2,5-dimethyl-3(2H)furanone	3658-77-3
1349	2-Furoic acid	88-14-2
1350	Methyl cinnamate	103-26-4
1351	Levulinic acid	123-76-2
1352	Maltol	118-71-8
1353	Tricarballylic acid	99-14-9
1354	Ethyl maltol	4940-11-8
1355	Rotenone	83-79-4
1356	Quinine dihydrochloride	60-93-5
1357	Pyrrole-2-carboxylic acid	634-97-9
1358	Androsterone	53-41-8
1359	3-Methylbutanoic acid	503-74-2
1360	Squalane	111-01-3
1361	Hexyl hexanoate	6378-65-0
1362	cis-3-Hexenyl hexanoate	31501-11-8
1363	Synephrine	94-07-5
1364	Sinapine	18696-26-9
1365	Leonurine	24697-74-3
1366	Cnidicin	14348-21-1
1367	2-methoxycinnamaldehyde	1504-74-1
1368	Dihydroartemisinin	71939-50-9
1369	Phosphonoacetic acid	4408-78-0
1370	Citric acid monohydrate	5949-29-1
1371	Geraniol	106-24-1
1372	Thymidine	50-89-5
1373	Purpurin	81-54-9
1374	Dipotassium glycyrrhizinate	68797-35-3
1375	Cysteamine HCl	156-57-0
1376	Gentamycin sulfate	1405-41-0
1377	Gigantol	67884-30-4
1378	Doxycycline	564-25-0
1379	Isophorone	78-59-1
1380	3,4-Dimethoxybenzaldehyde	120-14-9
1381	6-Methylcoumarin	92-48-8
1382	Cinnamic acid	621-82-9
1383	Acetyl-trans-resveratrol	42206-94-0
1384	Acetic acid octyl ester	112-14-1
1385	Musk ketone	81-14-1
1386	6-Hydroxyflavone	6665-83-4
1387	Fusidine	6990-06-3
1388	Hydroquinidine	1435-55-8
1389	Ribostamycin sulfate	53797-35-6
1390	Sisomicin Sulfate	53179-09-2
1391	Diacerein	13739-02-1
1392	Vindoline	2182-14-1
1393	Cytisine	485-35-8
1394	Doxofylline	69975-86-6
1395	D-Ornithine monohydrochloride	16682-12-5
1396	Scopolamine N-oxide HBr	6106-81-6
1397	Cytidine	65-46-3
1398	Iriflophenone 3-C-glucoside	104669-02-5
1399	Benzyladenine	1214-39-7
1400	Aquacrine	53-16-7
1401	Glycolic acid	79-14-1
1402	1-beta-D-Arabinofuranosyluracil	3083-77-0
1403	Indole-3-carboxylic acid	771-50-6
1404	3-Methoxybenzoic acid	586-38-9
1405	Geranyl acetate	105-87-3
1406	Methyl hesperidin	11013-97-1
1407	Ethisterone	434-03-7
1408	Estropipate	7280-37-7
1409	2-Methoxybenzoic acid	579-75-9
1410	2,6-Dihydroxybenzoic acid	303-07-1
1411	Proxyphylline	603-00-9
1412	D-chiro-Inositol	643-12-9
1413	Docosanoic acid	112-85-6
1414	4-Ethylphenol	123-07-9
1415	5-Methoxysalicylic acid	2612-02-4
1416	Kojic acid	501-30-4
1417	(±)-Abscisic acid	14375-45-2
1418	Geniposidic Acid	27741-01-1
1419	Protocatechualdehyde	139-85-5
1420	Sclareol	515-03-7
1421	Nicotinamide-N-oxide	1986-81-8
1422	Adrenosterone	382-45-6
1423	L(-)-Glutathione	27025-41-8
1424	L-5-Hydroxytryptophan	4350-09-8
1425	Orsellinic acid ethyl ester	2524-37-0
1426	Xanthoxyline	90-24-4
1427	Orsellinic acid	480-64-8
1428	Spermine	71-44-3
1429	3-Nitropropanoic acid	504-88-1
1430	Xanthurenic Acid	59-00-7
1431	Catharanthine tartrate	4168-17-6
1432	(-)-Sparteine sulfate pentahydrate	6160-12-9
1433	3,4,5-Trimethoxyphenol	642-71-7
1434	Sclareolide	564-20-5
1435	Gibberellic acid	77-06-5
1436	Adenosine disodium triphosphate	34369-07-8
1437	Arecoline HBr	300-08-3
1438	S-allyl-L-cysteine	21593-77-1
1439	Cortodoxone	152-58-9
1440	Melibiose	585-99-9
1441	Tanshinone I	568-73-0
1442	Isoferulic acid	537-73-5
1443	4'-Demethylepipodophyllotoxin	6559-91-7
1444	Myricetrin	17912-87-7
1445	Oxysophocarpine	26904-64-3
1446	Sinomenine	115-53-7
1447	5alpha-Cholestan-3-one	566-88-1
1448	2'-Deoxyadenosine monohydrate	16373-93-6
1449	Genistin	529-59-9
1450	Schisandrin	7432-28-2
1451	Curcumol	4871-97-0
1452	Epigallocatechin	970-74-1
1453	7,8-Dihydroxyflavone	38183-03-8
1454	Ginkgolide C	15291-76-6
1455	Milbemycin oxime	129496-10-2
1456	Chlorogenic Acid	327-97-9
1457	N-Acetylneuraminic acid	131-48-6
1458	Silibinin	22888-70-6
1459	Menatetrenone	11032-49-8
1460	Costunolide	553-21-9
1461	Isoimperatorin	482-45-1
1462	Psoralen	66-97-7
1463	Hydroxyecdysone	5289-74-7
1464	Dehydroandrographolide	134418-28-3
1465	Evodiamine	518-17-2
1466	(+)-Catechin Hydrate	225937-10-0
1467	Palmatine chloride	10605-02-4
1468	L-Thyroxine	51-48-9
1469	2'-Deoxyinosine	890-38-0
1470	2'-Deoxyuridine	951-78-0
1471	Hydrocortisone	50-23-7
1472	Scopolamine butylbromide	149-64-4
1473	Sesamin	607-80-7
1474	Trigonelline hydrochloride	6138-41-6
1475	5-Hydroxymethyl-2-furaldehyde	67-47-0
1476	Madecassic acid	18449-41-7
1477	Salidroside	10338-51-9
1478	Caffeic Acid	331-39-5
1479	Isoalantolactone	470-17-7
1480	Ammonium Glycyrrhizinate	1407-03-0
1481	Tanespimycin	75747-14-7
1482	Cyclen	294-90-6
1483	Clindamycin	18323-44-9
1484	Myosmine	532-12-7
1485	5-Hydroxytryptophol	154-02-9
1486	6-Benzoylheteratisine	99759-48-5
1487	Eicosadienoic acid	2091-39-6
1488	6-Biopterin	22150-76-1
1489	Alloepipregnanolone	516-55-2
1490	3b-Hydroxy-5-cholenoic acid	5255-17-4
1491	Scoparone	120-08-1
1492	Iristectorigenin A	39012-01-6
1493	Undecenoic acid	112-38-9
1494	Epinephrine bitartrate	51-42-3
1495	Polymyxin B sulfate (1404-26-8 free base)	1405-20-5
1496	Ouabain octahydrate	11018-89-6
1497	Topotecan hydrochloride	119413-54-6
1498	Mizoribine	50924-49-7
1499	Bacitracin	1405-87-4
1500	Cyclosporin A	59865-13-3
1501	Syrosingopine	84-36-6
1502	Thiostrepton	1393-48-2
1503	Ginsenoside Rc	11021-14-0
1504	Rubrofusarin-6-O-beta-D-gentiobioside	24577-90-0
1505	Dimboa	15893-52-4
1506	Gypenoside XLIX	94987-08-3
1507	Liquiritin	551-15-5
1508	Glucosamine sulfate	29031-19-4
1509	Mogroside V	88901-36-4
1510	α-Lipoic Acid	62-46-4
1511	Lanatoside C	17575-22-3
1512	Macranthoidin B	136849-88-2
1513	Hederacoside C	14216-03-6
1514	Dipsacoside B	33289-85-9
1515	Momordin Ic	96990-18-0
1516	Timosaponin BII	136656-07-0
1517	Trichostatin A	58880-19-6
1518	Staurosporine	62996-74-1
1519	Vinorelbine	71486-22-1
1520	Colistimethate Sodium	30387-39-4
1521	Vanitiolide	17692-71-6
1522	macranthoidin A	140360-29-8
1523	Ginsenoside Rb3	68406-26-8
1524	Jujuboside B	55466-05-2
1525	Isobarbaloin	5133-19-7
1526	Platycodin D	58479-68-8
1527	Ginsenoside Rb2	11021-13-9
1528	Anemoside B4	129741-57-7
1529	Kuromanin chloride	7084-24-4
1530	Pinosylvin	22139-77-1
1531	Polyphyllin B	50773-42-7
1532	Ligustilide A	81944-09-4
1533	Atractyloside A	126054-77-1
1534	Palmatrubine	16176-68-4
1535	Dendrobine	2115-91-5
1536	Bruceine A	25514-31-2
1537	Genipin 1-β-D-gentiobioside	29307-60-6
1538	Silychristin	33889-69-9
1539	Coptisine	3486-66-6
1540	Columbamine	3621-36-1
1541	Pectolinarigenin	520-12-7
1542	Caftaric acid	67879-58-7
1543	Deltaline	6836-11-9
1544	Hederacoside D	760961-03-3
1545	20R-Ginsenoside Rg2	80952-72-3
1546	3-Methyl-2-oxobutanoic acid	759-05-7
1547	Coptisine sulfate	1198398-71-8
1548	Sibiricaxanthone B	241125-81-5
1549	7-O-Methylmangiferin	31002-12-7
1550	Sophoraflavanone G	97938-30-2
1551	Wilforine	11088-09-8
1552	D-tetrahydropalmatine	3520-14-7
1553	Bilobetin	521-32-4
1554	Punicalagin	65995-63-3
1555	Myrislignan	171485-39-5
1556	Rehmannioside D	81720-08-3
1557	Pseudolaric Acid C	82601-41-0
1558	Lapachol	84-79-7
1559	Eledoisin trifluoroacetate (69-25-0 free base)	10129-92-7
1560	Substance P	33507-63-0
1561	Tenuifoliside A	139726-35-5
1562	Protirelin	24305-27-9
1563	2-Methylbutyraldehyde	96-17-3
1564	D(+)-Xylose	58-86-6
1565	(-)-borneol	464-45-9
1566	Chalcone	94-41-7
1567	α-Terpineol	10482-56-1
1568	3-Hydroxymandelic Acid	17119-15-2
1569	Asymmetric dimethylarginine	30315-93-6
1570	Uridine triphosphate	63-39-8
1571	Pentadecanoic acid	1002-84-2
1572	Dermorphin TFA	78331-26-7
1573	yibeissine	143502-51-6
1574	Tryptanthrin	13220-57-0
1575	Aegeline	456-12-2
1576	Farnesol	4602-84-0
1577	Norspermine	4605-14-5
1578	Reynoutrin	549-32-6
1579	Guvacine hydrochloride	6027-91-4
1580	1-Phenyl-1,2-propanedione	579-07-7
1581	Cefodizime Sodium	86329-79-5
1582	2-Methylhexanoic acid	4536-23-6
1583	Tosufloxacin p-Toluenesulfonate Hydrate	1400591-39-0
1584	Rubiadin 1-methyl ether	7460-43-7
1585	Lynestrenol	52-76-6
1586	Brucine sulfate heptahydrate	60583-39-3
1587	Calenduloside E	26020-14-4
1588	(1R)-(-)-Menthyl acetate	2623-23-6
1589	Oxaceprol	33996-33-7
1590	Acetophenone	98-86-2
1591	SodiumCholate	361-09-1
1592	1-Adamantylamine	768-94-5
1593	Anisic aldehyde	123-11-5
1594	DL-Methionine Methylsulfonium Chloride	3493-12-7
1595	Dibutyl sebacate	109-43-3
1596	Sodium Thiocyanate	540-72-7
1597	Terephthalic acid	100-21-0
1598	Sorbic acid	110-44-1
1599	(S)-(−)-Limonene	5989-54-8
1600	Acetylcholine iodide	2260-50-6
1601	Phenylglyoxylic acid	611-73-4
1602	Citronellyl acetate	150-84-5
1603	Cefazedone	56187-47-4
1604	Cephapirin Benzathine	97468-37-6
1605	Lactobionic acid	96-82-2
1606	Tiamulin	55297-95-5
1607	Sulbenicillin Sodium	28002-18-8
1608	Nonadecanoic acid	646-30-0
1609	L-Lysine hydrochloride	657-27-2
1610	o-Toluic acid	118-90-1
1611	Citronellal	106-23-0
1612	Triethyl citrate	77-93-0
1613	Methylnonylketone	112-12-9
1614	Decursinol	23458-02-8
1615	Norwogonin	4443-09-8
1616	Benzoylaconitine	466-24-0
1617	6-Demethoxytangeretin	6601-66-7
1618	3-Indoleacetonitrile	771-51-7
1619	Carboxyatractyloside tripotassium salt	77228-71-8
1620	Senkyunolide H	94596-27-7
1621	glycohyodeoxycholic acid	13042-33-6
1622	(+)-ISOPINOCAMPHEOL	24041-60-9
1623	Timosaponin A1	68422-00-4
1624	L-Aspartic Acid 4-Benzyl Ester	2177-63-1
1625	Gallic aldehyde	13677-79-7
1626	Allomatrine	641-39-4
1627	4'-Hydroxychalcone	2657-25-2
1628	Rhodamine B	81-88-9
1629	3'-Methoxyflavonol	76666-32-5
1630	4-Hydroxy-3,5-dimethoxybenzyl alcohol	530-56-3
1631	3-Hydroxycoumarin	939-19-5
1632	2-Fluoroadenosine	146-78-1
1633	Pherocon (4-(4-Acetoxyphenyl)-2-butanone)	3572-06-3
1634	BENZOFURAN-3-CARBALDEHYDE	4687-25-6
1635	2-​Methoxy-​4-​vinylphenol	7786-61-0
1636	2-Methyl-4-pentenoic Acid	1575-74-2
1637	L-Leucyl-L-alanine Hydrate	7298-84-2
1638	5α-Cholestane	481-21-0
1639	N-Acetyl-L-methionine	65-82-7
1640	7-Hydroxyflavanone	6515-36-2
1641	2-Methylheptanoic Acid	1188-02-9
1642	sodium lauroyl-α-hydroxyethyl sulfonate	T7283
1643	Maltoheptaose	34620-78-5
1644	Benzoylhypacoitine	63238-66-4
1645	9-hydroxy-4-androstene-3,17-dione	560-62-3
1646	Bekanamycin	4696-76-8
1647	Bicyclo[5.3.0]Decapentaene	275-51-4
1648	Armillarisin A	53696-74-5
1649	Menthofuran	494-90-6
1650	7-Methoxyflavone	22395-22-8
1651	[(2-Methoxyphenoxy)Methyl]Oxirane	2210-74-4
1652	Methyl behenate	929-77-1
1653	Alpha-Angelica Lactone	591-12-8
1654	Oxysophoridine	54809-74-4
1655	Pyromeconic acid	496-63-9
1656	Hispidin	555-55-5
1657	D-Galactosamine HCl	1772-03-8
1658	Aminopterin	54-62-6
1659	Tuftsin	9063-57-4
1660	Cyclopentadecanone	502-72-7
1661	2-Hydroxychalcone	644-78-0
1662	(+)-Fenchone	4695-62-9
1663	Benzofuroxan	480-96-6
1664	Methoxatin disodium salt	122628-50-6
1665	Dimetghyl 4-Hydroxyisophthalate	5985-24-0
1666	16-Dehydroprogesterone	1096-38-4
1667	O-Acetylserine	5147-00-2
1668	1-Methyl-6-oxo-1,6-dihydropyridine-3-carboxamide	701-44-0
1669	Zearalenone	17924-92-4
1670	Aloeresin D	105317-67-7
1671	Poricoic acid A	137551-38-3
1672	Guan-fu base A	1394-48-5
1673	Fucosterol	17605-67-3
1674	Viroallosecurinine	1857-30-3
1675	Podophyllotoxone	477-49-6
1676	Tetrahydroepiberberine	38853-67-7
1677	L-(+)-Ergothioneine	497-30-3
1678	Lotusine	6871-67-6
1679	Visnagin	82-57-5
1680	androsin	531-28-2
1681	Kaempferol 3-gentiobioside	22149-35-5
1682	3-Hydroxy-2-methylpyridine	1121-25-1
1683	3’- Methoxy Puerarin	117047-07-1
1684	Hecogenin	467-55-0
1685	EGCG Octaacetate	148707-39-5
1686	Vicine	152-93-2
1687	Cannabidivarin	24274-48-4
1688	Glucovanillin	494-08-6
1689	Thiaproline	34592-47-7
1690	Neoeriocitrin	13241-32-2
1691	Pennogenin 3-O-beta-chacotrioside	55916-52-4
1692	medicagenic acid	599-07-5
1693	Hydroxytyrosol Acetate	69039-02-7
1694	Quercetagetin	90-18-6
1695	Laudanosine	1699-51-0
1696	Galactinol Hydrate	3687-64-7
1697	Acegastrodine	64291-41-4
1698	Hederacolchiside A1	106577-39-3
1699	Saikosaponin F	62687-63-2
1700	Prosapogenin A	19057-67-1
1701	5,7,3',4'-Tetramethoxyflavone	855-97-0
1702	Gentianose	25954-44-3
1703	Tilianin	4291-60-5
1704	yibeinoside A	98985-24-1
1705	Kinsenoside;(+)-Kinsenoside	151870-74-5
1706	Tenuifoliside C	139726-37-7
1707	N-Benzylstearamide	5327-45-7
1708	2-HYDROXY-3,4-DIMETHOXYBENZOIC ACID	5653-46-3
1709	5'-Methylthioadenosine	2457-80-9
1710	Arenobufagin	464-74-4
1711	Eudesmin	526-06-7
1712	Securinine	5610-40-2
1713	9-Aminocamptothecin	91421-43-1
1714	Ginkgolide K	153355-70-5
1715	Evolitrine	523-66-0
1716	Cycleanine	518-94-5
1717	3',4'-dihydro-3'-hydroxy-Xanthyletin	5993-18-0
1718	Kaempferol 3-glucorhamnoside	40437-72-7
1719	Corey Lactone Diol	32233-40-2
1720	trans-4-Hydroxycyclohexanecarboxylic Acid	3685-26-5
1721	Tropolone	533-75-5
1722	4-Methyl-n-octanoic Acid	54947-74-9
1723	1-Furfurylpyrrole	1438-94-4
1724	Nepsilon-Acetyl-L-lysine	692-04-6
1725	Azetidine-2-carboxylic acid	2517-04-6
1726	Glycyl-L-valine	1963-21-9
1727	H-HoArg-OH	156-86-5
1728	8-Aminooctanoic acid	1002-57-9
1729	Pyridoxal 5-phosphate monohydrate	41468-25-1
1730	DL-Benzylsuccinic acid	884-33-3
1731	γ-caprolactone	695-06-7
1732	Methyl p-tert-butylphenylacetate	3549-23-3
1733	Furfuryl acetate	623-17-6
1734	Decyl aldehyde	112-31-2
1735	Jasmone	488-10-8
1736	Dihydrojasmone	1128-08-1
1737	γ-Decalactone	706-14-9
1738	4-Pentenoic acid	591-80-0
1739	N-Benzylmethylamine	103-67-3
1740	Methyl furan-2-carboxylate	611-13-2
1741	H-Phe-Phe-OH	2577-40-4
1742	Ethyl pyruvate	617-35-6
1743	2-Ethylbutyric Acid	88-09-5
1744	Dimethyl Trisulfide	3658-80-8
1745	Bis(2-methyl-3-furyl)disulphide	28588-75-2
1746	Ac-Arg-OH	155-84-0
1747	trans-2-Methyl-2-pentenoic Acid	16957-70-3
1748	Palatinitol	64519-82-0
1749	Isomagnolone	155709-41-4
1750	Acetamide	60-35-5
1751	25-O-Methylalisol A	155801-00-6
1752	Tyramine hydrochloride	60-19-5
1753	Methyl benzoin	3524-62-7
1754	Azo Rubine	3567-69-9
1755	3,6-Dihydroxyflavone	108238-41-1
1756	3-Methoxyflavone	7245-02-5
1757	Methyl tetracosanoate	2442-49-1
1758	α-Terpinene	99-86-5
1759	2-Amino-2-dichlorobenzophenone	2958-36-3
1760	6-Aminonicotinic acid	3167-49-5
1761	16a,17a-Epoxy-4-Pregnen-3,20-Dione	1097-51-4
1762	Linalyl Acetate	115-95-7
1763	7-Methylcoumarin	2445-83-2
1764	2-Hydroxycinnamic acid	614-60-8
1765	Erythorbic Acid	89-65-6
1766	Isoborneol	124-76-5
1767	Coumarin 7	27425-55-4
1768	N4-Benzoyl-2′-deoxycytidine	4836-13-9
1769	2,4-Dihydroxypyridine	626-03-9
1770	Methyl Icosanoate	1120-28-1
1771	Cumalic Acid	500-05-0
1772	3-O-Ethyl-L-ascorbic acid	86404-04-8
1773	5'-Deoxy-5-fluorocytidine	66335-38-4
1774	7-Ethoxycoumarin	31005-02-4
1775	2-Isopropoxy-2-Phenylacetophenone	6652-28-4
1776	β-D-Glucose pentaacetate	604-69-3
1777	Octadecane	593-45-3
1778	2-Isopropyl Thioxanthone	5495-84-1
1779	trans-2-Hexenal	6728-26-3
1780	Diethyl succinate	123-25-1
1781	Indole-3-carboxaldehyde	487-89-8
1782	4-Hydroxyflavanone	6515-37-3
1783	4,4-Dimethoxychalcone	2373-89-9
1784	8-Acetyl-7-Hydroxycoumarin	6748-68-1
1785	β-lonone	14901-07-6
1786	2-Hydroxyflavanone	17348-76-4
1787	β-Alanine methyl ester hydrochloride	3196-73-4
1788	(S)-(-)-3,7-Dimethyl-6-Octenal	5949-05-3
1789	Farnesyl Acetate (mixture of isomers)	29548-30-9
1790	Dibenzoyl Thiamine	299-88-7
1791	Indaconitine	4491-19-4
1792	β-Gentiobiose	554-91-6
1793	2,3,4-Trihydroxybenzoic acid	610-02-6
1794	2-(2-Hydroxy-2-Propyl)-5-Methyl-5-Vinyltetrahydrofuran	60047-17-8
1795	Scyllo-Inositol	488-59-5
1796	1,2-dioleoyl-sn-glycero-3-phosphocholine	4235-95-4
1797	6-Methylflavone	29976-75-8
1798	Benzoyleneurea	86-96-4
1799	4-METHOXYCHALCONE	959-33-1
1800	Triacontanoic Acid	506-50-3
1801	d-Neomenthol	2216-52-6
1802	5-Bromouracil	51-20-7
1803	Methyl Nonadecanoate	1731-94-8
1804	S-Methyl-L-cysteine	1187-84-4
1805	1,3-Dimethyluric acid	944-73-0
1806	D-Fructose-1,6-diphosphate trisodium salt octahydrate	38099-82-0
1807	Quercimeritrin	491-50-9
1808	Methenolone acetate	434-05-9
1809	Ethyl chrysanthemumate	97-41-6
1810	Acenaphthylene	208-96-8
1811	7-Ethoxy-4-Methylcoumarin	87-05-8
1812	4-Methyl-6-Methoxycoumarin	6295-35-8
1813	Octacosanoic acid	506-48-9
1814	7-Hydroxyisoflavone	13057-72-2
1815	(1R)-(−)-Myrtenal	18486-69-6
1816	D(+)-LACTIDE	13076-17-0
1817	Methyl tricosanoate	2433-97-8
1818	(+)-Isopulegol	104870-56-6
1819	Thujone	546-80-5
1820	Cyclo(his-pro)	53109-32-3
1821	piperitone	89-81-6
1822	2-Methyltetrahydrofuran-3-one	3188-00-9
1823	Hamaudol	735-46-6
1824	Ginsenoside F3	62025-50-7
1825	Isolongifolene	1135-66-6
1826	Poncirin	14941-08-3
1827	Thonningianin A	271579-11-4
1828	Nodakenetin	495-32-9
1829	Alisol C monoacetate	26575-93-9
1830	Ilexsaponin A1	108524-93-2
1831	Bellidifolin	2798-25-6
1832	Feruloylputrescine	501-13-3
1833	Dodecanedioic acid diammonium salt	72447-43-9
1834	Methyl anthranilate	134-20-3
1835	N-Acetylputrescine hydrochloride	18233-70-0
1836	Mesaconic acid	498-24-8
1837	Methyl 4-anisate	121-98-2
1838	L-Cysteine hydrochloride monohydrate	7048-04-6
1839	2,4-Dichlorophenoxyacetic acid	94-75-7
1840	3,4-Dihydroxyflavone	4143-64-0
1841	Phytolaccagenin	1802-12-6
1842	Demethylwedelolactone	6468-55-9
1843	Deapi-platycodin D	78763-58-3
1844	Nystose	13133-07-8
1845	Bisabolangelone	30557-81-4
1846	Lycobetaine acetate	61221-41-8
1847	Nigericin sodium salt	28643-80-3
1848	Brevilin A	16503-32-5
1849	Daurisoline	70553-76-3
1850	7-O-Methylrosmanol	113085-62-4
1851	1-Methyladenosine	15763-06-1
1852	Kadsurin	51670-40-7
1853	Isobavachromene	52801-22-6
1854	Pheanthine	1263-79-2
1855	8-Hydroxyguanosine	3868-31-3
1856	8-Epideoxyloganic acid	88668-99-9
1857	p-Coumaric acid	501-98-4
1858	Carbidopa	28860-95-9
1859	3-O-Caffeoylquinic acid methyl ester	123483-19-2
1860	Gomisin N	69176-52-9
1861	Ingenol-3,4:5,20-diacetonide	77573-44-5
1862	Agrimol B	55576-66-4
1863	7,8-Dihydro-L-biopterin	6779-87-9
1864	Neoliquiritin	5088-75-5
1865	Carboprost tromethamine	58551-69-2
1866	Piperlonguminine	5950-12-9
1867	Taurohyodeoxycholic acid sodium salt hydrate	38411-85-7
1868	Dryocrassin ABBA	12777-70-7
1869	Oxyimperatorin	35740-18-2
1870	(+)-Fangchinoline	436-77-1
1871	Scutellarin methylester	119262-68-9
1872	Skullcapflavone II	55084-08-7
1873	Mupirocin calcium	115074-43-6
1874	Naphthazarin	475-38-7
1875	Vicenin 3	59914-91-9
1876	Rhodojaponin II	26116-89-2
1877	Gossypin	652-78-8
1878	Bakuchiol	10309-37-2
1879	Ilexgenin A	108524-94-3
1880	JOSAMYCIN	16846-24-5
1881	Dobutamine (hydrochloride)	49745-95-1
1882	Bullatine A	1354-84-3
1883	Karanjin	521-88-0
1884	Aromadendrin	480-20-6
1885	4,5-Dicaffeoylquinic acid	57378-72-0
1886	Chebulinic acid	18942-26-2
1887	Pralmorelin acetate 158861-67-7(free base)	T5025L
1888	Cis-5-Dodecenoic Acid	2430-94-6
1889	Pachycarpine	492-08-0
1890	L-Sophoridine	83148-91-8
1891	Methysticin	495-85-2
1892	Sakuranetin	2957-21-3
1893	FLAG peptide	98849-88-8
1894	Indolelactic acid	1821-52-9
1895	Hibifolin	55366-56-8
1896	Coelenterazine	55779-48-1
1897	Fingolimod	162359-55-9
1898	Irinotecan Hydrochloride	100286-90-6
1899	Gambogenic acid	173932-75-7
1900	Glycogen	9005-79-2
1901	Sinensetin	2306-27-6
1902	N-(p-Coumaroyl) serotonin	68573-24-0
1903	Calcifediol	19356-17-3
1904	tetrahydroxyl diphenylethylene-2-o-gluco	55327-45-2
1905	Tenacigenin B, 3-O-β-Allopyranosyl-(1→4)	1260252-18-3
1906	Azithromycin	83905-01-5
1907	(-)-3,5-Dicaffeoyl quinic acid	89919-62-0
1908	Silydianin	29782-68-1
1909	4,6-Dioxoheptanoic acid	51568-18-4
1910	Harringtonine	26833-85-2
1911	Beta-boswellic acid	631-69-6
1912	Lycopene	502-65-8
1913	Heteroclitin D	140369-76-2
1914	Vindesine sulfate	59917-39-4
1915	Picropodophyllotoxin	17434-18-3
1916	Osthenol	484-14-0
1917	Drotaverine hydrochloride	985-12-6
1918	Kresoxim-Methyl	143390-89-0
1919	Methyl rosmarinate	99353-00-1
1920	Pyridoxal 5'-phosphate hydrate	853645-22-4
1921	10Z-Nonadecenoic acid	73033-09-7
1922	Officinalisinin I	57944-18-0
1923	Asiaticoside B	125265-68-1
1924	Homovanillyl alcohol	2380-78-1
1925	Benzoyloxypeoniflorin	72896-40-3
1926	HYOSCINE HYDROCHLORIDE	55-16-3
1927	Butyl isobutyl phthalate	17851-53-5
1928	Sequoyitol	523-92-2
1929	Hispidulin	1447-88-7
1930	XMP	25899-70-1
1931	5-Hydroxyflavone	491-78-1
1932	Isoastragaloside I	84676-88-0
1933	Thiobarbituric acid	504-17-6
1934	Gatifloxacin hydrochloride	121577-32-0
1935	7,2'-Dihydroxy-3',4'-dimethoxyisoflavan	52250-35-8
1936	Diallyl Trisulfide	2050-87-5
1937	(+)-Aromadendrene	489-39-4
1938	Alpha-Cedrene	469-61-4
1939	2,6,6-Trimethyl-2,4-cycloheptadien-1-one	503-93-5
1940	Tafluprost	209860-87-7
1941	(-)-Gallocatechin	3371-27-5
1942	HQNO	341-88-8
1943	3,4-Dihydroxyphenylethanol	10597-60-1
1944	Neuromedin B	87096-84-2
1945	1,3,7-Trimethyluric acid	5415-44-1
1946	Methylarbutin	6032-32-2
1947	12-O-Methylcarnosic acid	62201-71-2
1948	Vitamin D3	67-97-0
1949	6-Methoxydihydrosanguinarine	72401-54-8
1950	Desacetyl asperulosidic acid	14259-55-3
1951	11-oxo Mogroside V	126105-11-1
1952	Capsaicin	404-86-4
1953	Picrocrocin	138-55-6
1954	Febrifugine	24159-07-7
1955	Asatone	38451-63-7
1956	Glucosyringic acid	33228-65-8
1957	Stylopine hydrochloride	96087-21-7
1958	Ricinoleic acid	141-22-0
1959	20-O-Acetylingenol-3-angelate	82425-35-2
1960	Terphenyllin	52452-60-5
1961	4-hydroxyphenyl acetate	3233-32-7
1962	Wedelolactone	524-12-9
1963	Lycobetaine	72510-04-4
1964	Isoliquiritin apioside	120926-46-7
1965	Norgestimate metabolite Norelgestromin	53016-31-2
1966	Epimagnolin A	41689-51-4
1967	H-Val-Ala-OH	27493-61-4
1968	1-Palmitoyl-sn-glycero-3-phosphocholine	17364-16-8
1969	Procyanidin B1	20315-25-7
1970	Jatrorrhizine	3621-38-3
1971	Udenafil	268203-93-6
1972	4',5,7-Trimethoxyflavone	5631-70-9
1973	Polygalaxanthone XI	857859-82-6
1974	Benzoylmesaconine	63238-67-5
1975	Thymulin	63958-90-7
1976	Bergaptol	486-60-2
1977	Caudatin	38395-02-7
1978	Aloin B	28371-16-6
1979	Hydroxygenkwanin	20243-59-8
1980	Hypericin	548-04-9
1981	Ginkgolic acid C13:0	20261-38-5
1982	(-)-Perillaldehyde	18031-40-8
1983	Sipeimine-3β-D-glucoside	32685-93-1
1984	Corosolic acid	4547-24-4
1985	Kaurenoic acid	6730-83-2
1986	Alisol A	19885-10-0
1987	Deoxycytidine triphosphate	2056-98-6
1988	Protostemotinine	169534-85-4
1989	Vasicine hydrochloride	7174-27-8
1990	physalin F	57423-71-9
1991	Isopsoralenoside	905954-18-9
1992	6-Methoxyluteolin	520-11-6
1993	Urolithin B	1139-83-9
1994	Dehydrocorydaline chloride	10605-03-5
1995	Duvoglustat hydrochloride	73285-50-4
1996	Antrodin A	656830-24-9
1997	Sibiricose A6	241125-75-7
1998	Sabinene	3387-41-5
[truncated: 143 more rows]
